# Supplementary material for: Overview and Diversity of Fungi of the Genus Aspergillus Section Nigri on Maize and Small Grains
Source: Foods. 2025 Jun 19;14(12):2146. doi: 10.3390/foods14122146 (PMC12192094; doi:10.3390/foods14122146)
Supplement: Supplementary file 1 [file foods-14-02146-s001.zip]

Archive with 1 entries (1 files):
- foods-3673215-supplementary.pdf
